# Supplementary material for: Impaired Bile Acid Metabolism and Gut Dysbiosis in Mice Lacking Lysosomal Acid Lipase
Source: Cells. 2021 Oct 1;10(10):2619. doi: 10.3390/cells10102619 (PMC8533808; doi:10.3390/cells10102619)
Supplement: Supplementary file 1 [file cells-10-02619-s001.zip]

Archive with 1 entries (1 files):
- cells-1363181-Suppl.pdf
